# Supplementary material for: Spatial clustering and genetic diversity of Mycobacterium tuberculosis isolate among pulmonary tuberculosis suspected patients, Arsi Zone, Ethiopia
Source: BMC Pulm Med. 2021 Jun 30;21:206. doi: 10.1186/s12890-021-01567-7 (PMC8244181; doi:10.1186/s12890-021-01567-7)
Supplement: Supplementary file 3 — Additional file 3. Table S2. Information of MIRU-VNTR characterized isolates with country of origin, distrcits of each patient, name and order of each locus. [file 12890_2021_1567_MOESM3_ESM.xls]

## Sheet: MIRU-VNTRplus
Table-S2: The complete information of MIRU-VNTR characterized isolates with country of origin , distrcits of each patients, name and order of each locus
Basic Data						MIRU-VNTR locus
ID	Country of Isolation	District	Species	Lineage	Sub-lineage	MtbC9	154	424	577	580	802	960	1644	1955	2059	2163b	2165	2347	2401	2461	2531	2687	2996	3007	3171	3192	3690	4052	4156	4348
100_ET	Ethiopian	New	M. tuberculosis	Euro-American	NEW-1	69	2	2	4	2	1	2	4	2	2	2	3	3	5	2	5	1	3	3	3	3	3	5	2	2
101_ET	Ethiopian	Tiyo	M. tuberculosis	Euro-American	Haarlem	15	2	2	4	2	2	5	3	3	2	4	2	4	4	2	5	1	5	3	3	3	3	5	3	2
102_ET	Ethiopian	Tiyo	M. tuberculosis	Euro-American	Haarlem	15	2	2	4	2	2	5	3	3	2	4	2	4	4	2	5	1	5	3	3	3	3	5	3	2
103_ET	Ethiopian	Tiyo	M. tuberculosis	East African Indian	Delhi/CAS	1811	2	4	2	2	3	5	4	4	2	4	4	8	5	2	5	1	1	3	3	4	3	4	3	3
104_ET	Ethiopian	Jeju	M. tuberculosis	Euro-American	Haarlem	15	2	2	4	2	2	5	3	3	2	4	2	4	4	2	5	1	5	3	3	3	3	5	3	2
105_ET	Ethiopian	Tiyo	M. tuberculosis			1812	1	2	4	2	4	7	4	2	2	2	3	4	3	3	4	2	6	3	4	5	1	8	3	7
106_ET	Ethiopian	Amigna	M. tuberculosis			34	2	3	4	2	4	3	1	5	2	3	3	3	3	2	5	1	6	3	3	4	5	7	2	3
107_ET	Ethiopian	Degelu Tigo	M. tuberculosis	East African Indian	Delhi/CAS	32	2	4	2	2	3	4	4	4	2	2	4	4	4	2	5	1	6	3	3	4	3	9	4	3
108_ET	Ethiopian	Robe	M. tuberculosis	Euro-American	LAM	178	1	1	2	2	4	4	3	3	3	2	2	4	1	2	5	1	5	3	3	2	2	6	2	2
109_ET	Ethiopian	Degelu Tigo	M. tuberculosis	Euro-American	TUR	15	2	1	4	2	2	5	2	3	2	1	3	4	6	2	5	1	1	3	3	2	3	8	3	2
110_ET	Ethiopian	Tiyo	M. tuberculosis	East African Indian	Delhi/CAS	32	2	4	2	2	3	4	4	4	2	2	4	4	4	2	5	1	6	3	3	4	3	9	4	3
111_ET	Ethiopian	Hetossa	M. tuberculosis			69	2	2	4	2	4	4	2	2	2	3	3	3	4	2	5	1	5	3	3	2	4	3	2	2
112_ET	Ethiopian	Hetossa	M. tuberculosis	Euro-American	TUR	15	2	2	4	2	4	4	2	3	2	2	2	4	4	2	5	1	4	3	3	4	4	3	2	2
113_ET	Ethiopian	Hetossa	M. tuberculosis	Euro-American	LAM	69	2	2	4	2	2	5	2	3	2	1	3	3	5	2	5	1	1	3	3	2	3	8	3	2
114_ET	Ethiopian	Tiyo	M. tuberculosis	East African Indian	Delhi/CAS	25	2	1	2	2	3	4	5	4	2	2	4	4	4	2	5	1	7	3	2	4	3	8	4	3
115_ET	Ethiopian	Shirka	M. tuberculosis	East African Indian	Delhi/CAS	25	2	4	2	2	3	4	5	4	2	2	4	4	4	2	5	1	7	3	2	4	3	8	4	3
116_ET	Ethiopian	Degelu Tigo	M. tuberculosis	Euro-American	TUR	15	2	1	4	2	2	5	1	3	2	2	3	4	4	2	5	1	1	3	3	3	3	8	3	2
117_ET	Ethiopian	Robe	M. tuberculosis	Euro-American	LAM	178	1	1	2	2	4	4	3	3	3	2	2	4	1	2	5	1	5	3	3	2	2	5	2	2
118_ET	Ethiopian	Jeju	M. tuberculosis	Euro-American	LAM	178	1	1	1	2	4	4	3	3	3	2	2	4	1	2	5	1	5	3	3	2	2	5	2	2
119_ET	Ethiopian	Degelu Tigo	M. tuberculosis	Euro-American	Haarlem	15	2	2	4	2	2	5	3	3	2	4	2	4	4	2	5	1	5	3	3	3	3	5	3	2
120_ET	Ethiopian	Robe	M. tuberculosis	East African Indian	Delhi/CAS	32	2	2	2	2	4	7	4	3	2	2	4	4	2	2	5	1	1	3	3	4	2	5	5	3
121_ET	Ethiopian	Munessa	M. tuberculosis			69	2	2	4	2	6	3	1	2	2	3	3	3	2	2	5	1	5	3	3	3	4	3	2	2
122_ET	Ethiopian	Diksis	M. tuberculosis	East African Indian	Delhi/CAS	32	2	5	2	2	3	4	4	6	2	2	4	4	2	2	5	1	7	3	3	5	3	8	2	3
124_ET	Ethiopian	Limu Bilbilo	M. tuberculosis			15	2	2	4	2	4	3	3	3	2	4	2	4	2	2	5	1	4	3	3	3	0	3	2	2
125_ET	Ethiopian	Hetossa	M. tuberculosis			69	2	1	5	2	4	3	0	2	2	3	3	3	2	2	5	1	5	3	3	3	4	3	3	2
126_ET	Ethiopian	Jeju	M. tuberculosis	Euro-American	NEW-1	69	2	1	4	2	1	2	4	3	2	4	3	3	2	2	5	1	3	3	3	2	3	4	3	2
127_ET	Ethiopian	Tiyo	M. tuberculosis	Euro-American	LAM	178	1	1	2	2	4	4	4	3	3	2	2	4	1	2	5	1	5	3	3	2	2	5	2	2
128_ET	Ethiopian	Tiyo	M. tuberculosis	Euro-American	Haarlem	15	2	2	4	2	2	4	3	3	2	4	2	4	4	2	5	1	5	3	3	3	3	5	3	2
129_ET	Ethiopian	Degelu Tigo	M. tuberculosis	Euro-American	NEW-1	69	2	1	4	2	1	2	4	3	2	3	3	3	2	2	5	1	5	3	3	3	3	6	3	2
130_ET	Ethiopian	Hetossa	M. tuberculosis	Euro-American	TUR	15	2	0	4	2	2	5	1	3	2	2	3	4	4	2	5	1	1	3	3	3	3	8	4	2
132_ET	Ethiopian	Degelu Tigo	M. tuberculosis	Euro-American	Delhi/CAS	32	2	3	2	2	2	6	4	6	2	2	4	4	2	2	5	1	6	3	3	5	2	3	3	3
133_ET	Ethiopian	Diksis	M. tuberculosis	Euro-American	LAM	178	1	1	2	2	4	4	3	3	3	2	2	4	1	2	5	1	5	3	3	2	2	5	2	2
130B_ET	Ethiopian	Degelu Tigo	M. tuberculosis	Euro-American	TUR	15	2	1	4	2	3	4	1	3	2	2	3	4	4	2	5	1	1	3	3	2	4	8	3	2
131B_ET	Ethiopian	Tiyo	M. tuberculosis	Euro-American	URAL	17	2	3	4	2	2	7	2	4	2	2	4	4	4	2	5	1	1	3	2	1	4	8	4	2
132B_ET	Ethiopian	Shirka	M. tuberculosis	East African Indian	Delhi/CAS	394	2	4	2	2	3	4	3	4	2	2	4	4	2	2	5	1	8	3	1	4	3	7	3	3
133B_ET	Ethiopian	Tiyo	M. tuberculosis			62	2	3	4	2	3	4	3	4	2	4	2	4	2	2	6	1	6	3	3	2	1	7	2	2
134B_ET	Ethiopian	Tiyo	M. tuberculosis	Euro-American	TUR	15	2	1	4	2	2	5	0	3	2	1	3	4	4	2	5	1	1	3	3	2	3	7	3	2
135B_ET	Ethiopian	Sire	M. tuberculosis	Euro-American	TUR	15	2	1	4	2	2	4	0	3	2	1	3	4	4	2	5	1	1	3	3	2	4	7	3	2
136B_ET	Ethiopian	Tiyo	M. tuberculosis	East African Indian	Delhi/CAS	32	2	4	2	2	3	7	3	2	2	2	4	4	2	2	5	1	5	3	3	4	3	7	3	3
137B_ET	Ethiopian	Degelu Tigo	M. tuberculosis			15	2	3	4	2	4	4	2	3	2	4	2	4	2	2	5	1	4	3	3	2	4	3	2	2
138b_ET	Ethiopian	Degelu Tigo	M. tuberculosis	Euro-American	URAL	15	2	3	4	2	2	7	2	3	2	2	3	4	4	2	5	1	1	3	3	2	3	3	4	2
139B_ET	Ethiopian	Hetossa	M. tuberculosis	Euro-American	Haarlem	15	2	2	4	2	2	5	3	3	2	4	2	4	4	2	5	1	5	3	3	3	3	5	3	2
141B_ET	Ethiopian	Degelu Tigo	M. tuberculosis	Euro-American	URAL	17	2	0	4	2	2	7	2	3	2	2	2	4	4	2	5	1	1	3	2	2	3	8	3	2
142B_ET	Ethiopian	Tiyo	M. tuberculosis			76	2	1	3	2	4	6	3	2	1	5	3	2	3	2	3	1	5	3	3	3	3	7	2	2
143B_ET	Ethiopian	Munessa	M. tuberculosis	Indo-Oceanic	EAI	87	2	1	4	5	4	5	3	6	2	3	5	3	1	4	6	2	2	3	3	6	4	5	1	2
144B_ET	Ethiopian	Tiyo	M. tuberculosis	Euro-American	TUR	69	2	2	4	1	2	6	1	3	2	2	3	3	4	2	5	1	1	3	3	2	3	7	1	2
145B_ET	Ethiopian	Hetossa	M. tuberculosis	East African Indian	Delhi/CAS	32	2	1	2	2	2	7	4	6	2	2	4	4	2	2	5	1	6	3	3	5	2	5	4	3
146B_ET	Ethiopian	Limu Bilbilo	M. tuberculosis	Euro-American	TUR	15	2	0	4	2	2	5	1	3	2	1	2	4	4	2	5	1	1	3	3	3	3	7	4	2
147B_ET	Ethiopian	Diksis	M. tuberculosis	Euro-American	Haarlem	15	2	2	3	2	3	2	3	3	2	6	3	4	4	2	5	1	5	3	3	3	3	6	3	2
150B_ET	Ethiopian	Degelu Tigo	M. tuberculosis	Euro-American	Haarlem	15	2	2	3	2	3	2	3	3	2	6	3	4	4	2	5	1	5	3	3	3	3	6	3	2
151B_ET	Ethiopian	Tiyo	M. tuberculosis	East African Indian	Delhi/CAS	15	2	3	2	2	2	6	4	6	2	2	4	4	2	2	5	1	6	3	3	5	2	6	5	2
152B_ET	Ethiopian	Diksis	M. tuberculosis	Euro-American	TUR	15	2	1	4	2	3	3	1	3	2	2	3	4	4	2	5	1	1	3	3	3	3	8	4	2
153B_ET	Ethiopian	Hetossa	M. tuberculosis	Euro-American	Haarlem	15	2	2	4	2	2	4	3	3	2	2	2	4	4	2	5	1	5	3	3	3	3	5	3	2
154B_ET	Ethiopian	Diksis	M. tuberculosis	Euro-American	TUR	15	2	1	4	2	2	3	1	3	2	2	3	4	4	2	5	1	1	3	3	3	3	8	1	2
155B_ET	Ethiopian	Degelu Tigo	M. tuberculosis	Euro-American	TUR	15	2	1	4	2	2	3	1	3	2	1	3	4	4	2	5	1	1	3	3	3	3	7	1	2
156B_ET	Ethiopian	Degelu Tigo	M. tuberculosis	East African Indian	Delhi/CAS	15	2	3	2	2	3	6	4	2	2	2	4	4	2	2	5	1	5	3	3	5	3	7	1	2
158B_ET	Ethiopian	Limu Bilbilo	M. tuberculosis	Euro-American	TUR	15	2	1	4	2	2	3	1	3	2	1	3	4	4	2	5	1	1	3	3	3	3	8	4	2
159B_ET	Ethiopian	Hetossa	M. tuberculosis	Euro-American	URAL	15	2	3	4	2	2	8	2	4	2	2	4	4	4	2	5	1	1	3	3	2	3	7	4	2
160B_ET	Ethiopian	Hetossa	M. tuberculosis	Euro-American	Haarlem	15	2	2	4	2	2	5	3	3	2	4	2	4	4	2	5	1	5	3	3	3	3	5	3	2
929B_ET	Ethiopian	Degelu Tigo	M. tuberculosis	Euro-American	Haarlem	15	2	2	3	2	3	2	3	3	2	6	3	4	4	2	5	1	5	3	3	3	3	6	3	2
936B_ET	Ethiopian	Robe	M. tuberculosis			69	2	2	4	2	4	3	1	2	2	3	3	3	2	2	5	1	5	3	3	3	4	7	2	2
937B_ET	Ethiopian	Diksis	M. tuberculosis	East African Indian	Delhi/CAS	32	2	4	2	2	4	7	1	3	2	2	4	4	2	2	5	1	1	3	3	5	2	5	1	3
943B_ET	Ethiopian	Munessa	M. tuberculosis	Euro-American	Haarlem	15	2	2	3	2	3	2	3	3	2	6	3	4	4	2	5	1	5	3	3	3	3	6	3	2
948B_ET	Ethiopian	Hetossa	M. tuberculosis			69	2	2	4	2	2	3	1	2	2	3	2	3	2	2	5	1	5	3	3	3	4	3	1	2
957B_ET	Ethiopian	Seru	M. tuberculosis	East African Indian	Delhi/CAS	32	2	3	2	2	3	6	4	4	2	2	4	4	2	2	5	1	5	3	3	5	3	7	2	3
963B_ET	Ethiopian	Degelu Tigo	M. tuberculosis	Euro-American	NEW-1	403	2	2	4	2	1	2	3	3	2	2	3	3	2	2	5	1	5	3	2	3	3	6	3	2
968B_ET	Ethiopian	Tiyo	M. tuberculosis			69	2	1	4	2	4	4	1	2	2	3	2	3	2	2	5	1	5	3	3	3	4	3	2	2
972B_ET	Ethiopian	Chole	M. tuberculosis	Euro-American	Haarlem	15	2	2	3	2	3	2	3	3	2	6	3	4	4	2	5	1	5	3	3	3	3	6	3	2
978B_ET	Ethiopian	Munessa	M. tuberculosis	Euro-American	Haarlem	15	2	2	3	2	3	2	3	3	2	6	3	4	4	2	5	1	5	3	3	3	3	6	3	2
1007B_ET	Ethiopian	Degelu Tigo	M. tuberculosis			85	2	1	4	2	5	6	3	2	2	4	2	4	2	2	5	1	8	2	3	3	3	6	2	2
1016B_ET	Ethiopian	Limu Bilbilo	M. tuberculosis	Euro-American	Haarlem	15	2	2	3	2	3	2	3	3	2	6	3	4	4	2	5	1	5	3	3	3	3	6	3	2
1032B_ET	Ethiopian	Hetossa	M. tuberculosis	East African Indian	Delhi/CAS	32	2	1	2	2	3	6	3	4	2	2	4	4	2	2	5	1	5	3	3	5	3	7	3	3
